# Supplementary material for: Genomic and Proteomic Analyses of Bacterial Communities of Ixodes scapularis Ticks from Broome County, New York
Source: Microorganisms. 2025 Jan 24;13(2):258. doi: 10.3390/microorganisms13020258 (PMC11857480; doi:10.3390/microorganisms13020258)
Supplement: Supplementary file 1 [file microorganisms-13-00258-s001.zip]

Archive with 2 entries (2 files):
- Supplementary File S1.pdf
- Supplementary Tables S1-S4.xlsx
