# Supplementary material for: Genomic and Proteomic Analyses of Bacterial Communities of Ixodes scapularis Ticks from Broome County, New York
Source: Microorganisms. 2025 Jan 24;13(2):258. doi: 10.3390/microorganisms13020258 (PMC11857480; doi:10.3390/microorganisms13020258)
Supplement: Supplementary file 1 [file microorganisms-13-00258-s001.zip › Supplementary Tables S1-S4.xlsx]

## Sheet: Table S1
Table S1. Summary of 16S rRNA gene amplicon reads per tick.
Tick ID	Description	No. of raw seqs (R1+R2)	No. of trimmed seqs (R1+R2)	dada2 infered	chimera seqs	chimera-free seqs	No. of unique seqs	No. of seqs after size filtration	final No. of unique seqs
EC1	Extraction Control	601078	499244	246975	14145	232830	24	232473	13
EC2	Extraction Control	1022972	851044	423753	9225	414528	57	413708	33
CX7	Female	801190	667386	331610	9577	322033	383	321287	261
CX27	Female	1105366	917620	454162	20109	434053	504	432749	294
CX33	Female	963998	803324	399739	5325	394414	237	393902	155
CX34	Female	738820	615312	304422	14927	289495	375	287849	197
CX35	Female	699956	583054	289881	8743	281138	199	280516	124
CX36	Female	602710	501450	249457	5938	243519	167	243217	118
CX37	Female	782598	652616	323152	7870	315282	289	314232	169
CX38	Female	649680	541908	265708	20973	244735	425	242408	180
CX39	Female	819124	681446	338994	6661	332333	172	331717	114
CX40	Female	842554	699432	347623	8558	339065	201	337970	133
CX42	Female	634496	526644	262319	3211	259108	175	258867	131
CX49	Female	849450	707796	351873	12379	339494	211	338674	137
CY6	Male	931516	774540	382565	32017	350548	441	349154	197
CY8	Male	797946	664448	325832	18012	307820	612	305299	275
CY11	Male	832696	692830	343387	16151	327236	333	325686	181
N46	Nymph	832098	692048	341008	17664	323344	660	321650	347
N47	Nymph	873086	726598	356976	39292	317684	505	315852	267
N49	Nymph	1248416	1036980	514542	33634	480908	325	478933	171
Total		15,005,700	12,485,432	6,183,250	281,041	5,902,209	6,214	5,879,962	3,451
Average		833650	693635	343514	15613.4	327900	345.222	326665	191.722

## Sheet: Table S2
Genus	CX27	CX36	CX37	CX38	CX7	CX33	CX34	CX35	CX39	CX40	CX42	CX49	CY6	CY8	CY11	N46	N47	N49	Extraction Control1	Extraction Control2	Avg % In Sample
Rickettsia	0.6438	0.8476	0.0014	0.0304	0.8448	0	0	0.8032	0.8847	0.8094	0.8981	0.8085	0.3721	0	0.5623	0.0486	0.3197	0.613	0	0	0.4715
Pseudomonas	0.0084	0.0234	0.0328	0.036	0.0055	0.9057	0.039	0.022	0.0007	0.0344	0.0015	0.0075	0.0136	0.2723	0.0013	0.0221	0	0.0017	0.4572	0	0.0793
Mycobacterium/Mycolicibacterium	0.0946	0.0306	0.0425	0.1315	0.0344	0.0124	0.2028	0.0489	0.0475	0.0585	0.013	0.086	0.1292	0.0916	0.0766	0.0499	0.0245	0.0668	0	0	0.069
Borrelia	0	0	0.593	0	0	0.0107	0.3194	0	0	0.0407	0.0535	0	0	0.0798	0	0.0333	0.026	0	0	0	0.0642
Sphingomonas	0.0412	0.0025	0.0854	0.1433	0.0133	0.0184	0.0873	0.013	0.0129	0.0034	0.0079	0.0335	0.0812	0.0463	0.0584	0.0414	0.0259	0.0267	0	0	0.0412
Luteibacter	0.0171	0.0699	0.0093	0.0649	0.0004	0.0034	0.1464	0.0646	0.0224	0.0184	0.0035	0.0093	0.1201	0.0207	0.1167	0	0.0009	0.0081	0	0	0.0387
Anaplasma	0	0	0	0	0	0	0	0	0	0	0	0	0	0	0	0.4646	0.1273	0	0	0	0.0329
Methylobacterium	0.0027	0.0014	0.0411	0.0373	0.0093	0.0016	0.0065	0.0025	0.0018	0.0018	0.0002	0.0026	0.0004	0.0412	0.0033	0.1077	0.1839	0.0373	0	0	0.0268
Williamsia	0	0	0.0114	0.008	0.0028	0.0018	0	0	0	0	0	0	0	0.0036	0	0.0205	0.0777	0.0913	0	0	0.0121
Other	0.0162	0.0013	0.0096	0.0162	0.0069	0.0041	0.0188	0.0082	0.0029	0.0048	0.0007	0.0029	0.0136	0.0574	0.0171	0.0241	0.0066	0.005	0	0	0.012
Rhizobium	0.0093	0.0026	0.0137	0.0224	0.0166	0.0048	0.0203	0.0071	0.0006	0.004	0.001	0.0103	0.0255	0.0495	0.0174	0.0052	0.0006	0.0042	0	0	0.0119
Burkholderia-Paraburkholderia	0.0511	0.0064	0	0.0312	0.0001	0.0006	0.0598	0.0033	0.0042	0.0029	0.006	0.0124	0.1245	0.0029	0.0486	0	0	0.0053	0	0	0.02
Curtobacterium	0.0034	0	0	0.0026	0.0145	0.0007	0	0	0	0	0	0.0008	0	0.012	0	0.0095	0.0216	0.0796	0	0	0.008
Duganella	0	0	0	0.1017	0	0.0007	0	0.001	0	0	0	0	0	0	0	0.0008	0	0	0	0	0.0058
Massilia	0	0.0002	0	0.0707	0.0005	0.0028	0	0.0002	0.0002	0.0043	0	0	0.0039	0.0151	0	0.0015	0	0	0	0	0.0055
Streptomyces	0.0023	0.0003	0	0.0079	0.0005	0.0006	0	0.0011	0	0.0015	0	0.0006	0.0018	0.0613	0	0	0	0.014	0	0	0.0051
Novosphingobium-Sphingopyxis	0	0	0	0.0797	0	0	0	0	0	0	0	0	0	0	0	0	0	0	0	0	0.0044
Bradyrhizobium	0.0049	0.0035	0.0129	0.0157	0	0	0.0017	0	0	0	0	0.0004	0.0015	0.0228	0.0036	0	0	0	0.3772	0	0.0037
Variovorax	0.006	0.0004	0.0068	0.0047	0.0015	0.0007	0.0026	0.0037	0	0	0.0009	0.0002	0.0188	0.0123	0	0.0029	0.0008	0.0011	0	0	0.0035
Caulobacter	0.0096	0.0001	0.0022	0.0116	0.0004	0	0.0032	0.0005	0.0013	0	0.0002	0.0022	0.0077	0.0115	0.007	0.0005	0	0	0	0	0.0032
Nocardioides	0.0001	0.0008	0.0006	0	0.0017	0.0004	0	0.0005	0	0.0008	0	0	0	0.0154	0	0.0128	0.0139	0.0021	0	0	0.0027
Patulibacter	0.0026	0.0012	0.0019	0.0281	0.0012	0.0009	0.0004	0.0004	0	0.0007	0	0	0	0.0091	0	0	0	0.0004	0	0	0.0026
Jatrophihabitans	0.0026	0.0005	0	0	0	0	0.004	0.0002	0.0011	0	0	0.001	0.0007	0.0004	0.0028	0.0054	0.02	0.0054	0	0	0.0024
Microterricola-Phycicola	0.0042	0	0	0	0.0012	0.0023	0.0011	0	0	0	0.0019	0.0064	0	0	0.0211	0	0.0035	0.0017	0	0	0.0024
Rhodanobacter	0.0282	0.0006	0	0.0035	0	0	0.0033	0	0	0	0.0006	0.001	0.0029	0	0.001	0	0.0005	0	0	0	0.0023
Brevundimonas	0.0008	0	0	0.0195	0.0016	0	0.0024	0.0003	0	0	0	0	0.001	0.011	0.0024	0.0015	0	0	0	0	0.0023
Tardiphaga	0.0006	0.0014	0.003	0.0032	0.0004	0.0026	0.0025	0.0004	0.0001	0.003	0.0002	0.0009	0.0027	0.0112	0.0029	0.0011	0.0004	0.0035	0	0	0.0022
Streptococcus	0	0	0.0359	0	0	0	0.0016	0.0001	0	0	0	0	0.0009	0	0	0	0.0006	0	0	0	0.0022
Pseudonocardia	0	0	0.0001	0.0014	0.0005	0	0.0028	0	0	0.0009	0	0.0007	0.0008	0.0148	0.0005	0.015	0.0005	0	0	0	0.0021
Haemophilus	0	0	0.036	0	0	0	0	0	0	0	0	0.0006	0	0	0	0.0003	0	0	0	0	0.0021
Rhodococcus	0	0	0.0009	0.0014	0	0	0.0014	0	0	0	0	0	0	0.0045	0	0.0051	0.0204	0.0003	0	0	0.0019
Mucilaginibacter	0.0025	0	0	0.0048	0.0022	0.0056	0.0018	0.0018	0.001	0.0018	0	0.0008	0.0065	0	0.0022	0.0004	0.0011	0	0	0	0.0018
Afipia-Bradyrhizobium	0.0016	0.0007	0.0054	0.0032	0	0	0.0026	0.0002	0.0004	0	0	0.0008	0.0023	0.0095	0.0031	0	0	0.0004	0	0	0.0017
Kineococcus	0	0	0	0.0084	0	0	0	0	0	0	0	0	0	0	0	0.0054	0.0153	0	0	0	0.0016
Actinomycetospora	0.0009	0	0.0021	0.0007	0.0003	0	0.0005	0	0.0008	0.0002	0	0	0.0016	0.0038	0.0008	0.0114	0.005	0	0	0	0.0016
Hymenobacter	0.0007	0	0.0009	0.0046	0	0.0002	0	0	0	0	0	0.0003	0.0024	0	0	0.0023	0.0128	0.0022	0	0	0.0015
Microbacterium	0	0.0002	0	0.0026	0.0003	0	0	0	0	0	0	0	0	0.012	0	0.0077	0.002	0	0	0	0.0014
Acidiphilium	0.0005	0.0001	0.0006	0	0	0	0.0046	0.0017	0.0005	0.0002	0.0001	0	0	0.0047	0.0005	0.0051	0.0023	0.0013	0	0	0.0012
Friedmanniella	0	0	0	0	0.0001	0	0	0	0	0	0	0	0	0.0016	0	0.0047	0.0155	0.0002	0	0	0.0012
Pedobacter	0	0	0.0008	0.014	0	0.0012	0	0	0	0	0	0	0	0.0027	0	0.0021	0	0	0	0	0.0012
Terriglobus	0.0028	0.0005	0	0	0.0008	0.0001	0.0024	0.0011	0	0	0.0013	0.002	0.0038	0.0012	0.0023	0	0.0006	0	0	0	0.0011
Amnibacterium	0.001	0	0	0	0.0006	0	0.0028	0	0.003	0	0	0.0011	0.0012	0	0.0024	0.0012	0.0022	0.0029	0	0	0.001
Frondihabitans	0.0023	0	0	0.0031	0.0004	0	0.0037	0.0007	0	0.0003	0.0003	0	0	0.001	0	0.0031	0.0022	0.001	0	0	0.001
Geodermatophilus	0	0.0003	0.0003	0.0042	0	0	0	0	0	0	0	0	0	0	0	0.0035	0.0098	0	0	0	0.001
Granulicella	0.004	0	0	0	0.0005	0	0.0028	0	0.0008	0	0.0016	0.0007	0.0024	0	0.0045	0	0	0	0	0	0.001
Rhizobacter	0.0036	0	0	0	0.0003	0	0.0016	0	0	0	0	0.0011	0.0006	0.0052	0.002	0.0005	0.0003	0.001	0	0	0.0009
Phyllobacterium	0	0	0.0013	0	0.0043	0	0	0.0024	0	0	0	0	0	0.0055	0	0.0022	0	0	0	0	0.0009
Nubsella	0	0	0	0.0129	0	0	0	0	0	0	0	0	0	0	0	0	0	0	0	0	0.0007
Methylocella	0	0	0.0015	0.0028	0	0	0.0063	0	0	0	0.0001	0.0007	0	0	0.0007	0	0	0.0004	0	0	0.0007
Dyadobacter	0	0	0	0.0032	0.0028	0	0	0	0	0	0	0	0	0	0	0.0058	0	0.0008	0	0	0.0007
Beijerinckia	0.0031	0	0	0.0036	0	0	0.0009	0.0013	0.0002	0	0.0001	0.0006	0	0	0.0015	0.0009	0.0001	0	0	0	0.0007
Aquincola	0	0	0	0	0	0	0.0008	0	0	0	0	0.0007	0	0	0.0105	0	0	0	0	0	0.0007
Devosia	0	0	0.0014	0.0028	0.004	0	0	0	0	0	0.0001	0	0.0007	0.0024	0	0.0003	0	0	0	0	0.0007
Dyella	0.0007	0	0	0	0	0	0	0	0	0	0.0002	0	0.0109	0	0	0	0	0	0	0	0.0007
Chryseobacterium	0	0	0	0.0045	0.0004	0	0	0	0	0	0	0	0	0.0039	0	0.0027	0	0	0	0	0.0006
Stenotrophomonas	0	0	0	0	0.0059	0	0	0	0.0004	0	0.0001	0	0	0	0	0.0036	0	0.0012	0	0	0.0006
Rahnella	0.0004	0	0	0	0	0	0.0028	0.0004	0.0018	0	0.0002	0	0.0014	0	0	0.0041	0	0	0	0	0.0006
Flavobacterium	0	0	0	0	0	0	0	0	0	0.0003	0	0	0.0103	0	0	0	0	0.0003	0	0	0.0006
Rothia	0	0	0.0102	0	0	0	0	0	0.0007	0	0	0	0	0	0	0	0	0	0	0	0.0006
Acinetobacter	0	0.0003	0	0.0026	0.0003	0	0.0011	0	0	0	0.0001	0	0	0.0047	0.0002	0	0	0.001	0	0	0.0006
Inquilinus	0.0004	0	0	0.0015	0	0	0	0	0	0	0	0	0.0081	0	0	0	0	0	0	0	0.0006
Rhizobium-Shinella	0	0	0.0005	0.006	0.0004	0.0005	0	0	0	0	0	0	0	0.0018	0	0.0007	0	0	0	0	0.0006
Singulisphaera	0.0012	0.0002	0	0	0.0003	0	0.0032	0	0	0	0.0002	0	0.0008	0	0.0005	0	0.0034	0	0	0	0.0005
Novosphingobium	0.0008	0	0	0.0021	0.0003	0.0004	0	0	0.0012	0	0	0	0.0005	0.0035	0	0.001	0	0	0	0	0.0005
Delftia	0	0	0.0005	0	0	0	0	0	0	0	0	0	0	0	0	0.0024	0.0046	0.0019	0	0	0.0005
Lapillicoccus	0	0	0	0	0	0	0	0	0	0	0	0	0	0	0	0	0.0087	0.0007	0	0	0.0005
Chthoniobacter	0.0015	0.0001	0	0	0	0.0006	0	0.0003	0.0006	0.0001	0.0002	0	0	0.0015	0.0043	0	0	0	0	0	0.0005
Zymomonas	0	0	0	0.0035	0.0004	0.0009	0	0	0.0001	0	0	0	0	0.0041	0	0	0	0	0	0	0.0005
Aeromicrobium	0	0	0.0003	0	0.0003	0.0007	0	0	0	0	0	0	0.0004	0.003	0	0.0031	0.001	0	0	0	0.0005
Granulicatella	0	0	0.0088	0	0	0	0	0	0	0	0	0	0	0	0	0	0	0	0	0.2854	0.0005
Marmoricola	0.002	0	0	0	0	0	0	0	0	0	0	0	0	0.0032	0	0.0003	0.0031	0	0	0	0.0005
Rathayibacter	0	0	0	0.0051	0	0	0	0	0	0	0	0	0	0	0	0	0.0028	0	0	0	0.0004
Propionibacterium	0	0	0.002	0	0	0	0.0009	0	0	0.0002	0.0003	0.0007	0	0.0009	0	0.001	0.0009	0.0008	0	0.3501	0.0004
Gemmata	0.0023	0	0	0	0	0	0.0024	0	0	0	0	0	0	0.0021	0	0.0009	0	0	0	0	0.0004
Nakamurella	0	0	0	0	0	0	0	0	0	0	0	0	0	0	0	0.0025	0.0052	0	0	0	0.0004
Acidocella	0.0009	0	0	0.004	0	0.0003	0	0.0005	0	0	0.0001	0	0.0009	0	0.0006	0	0	0	0	0	0.0004
Hafnia	0	0	0	0	0	0.0069	0	0	0	0	0	0	0	0	0	0	0	0	0	0	0.0004
Luteimonas	0	0	0	0	0	0	0	0	0	0	0	0	0	0	0	0.0068	0	0	0	0	0.0004
Acidisphaera	0	0	0	0	0	0	0.004	0	0.0006	0	0.0001	0	0	0	0.002	0	0	0	0	0	0.0004
Burkholderia	0.0029	0	0	0	0	0	0	0	0	0	0	0	0.0031	0	0.0005	0	0	0	0	0	0.0004
Microlunatus	0	0	0	0	0	0	0	0	0	0	0	0	0	0.0023	0	0.0024	0.0013	0	0	0	0.0003
Roseomonas	0	0.0003	0	0	0.0005	0	0.0015	0	0	0	0	0	0	0	0	0.0036	0	0	0	0	0.0003
Methylopila	0	0	0	0	0.0013	0	0	0.0008	0	0	0	0	0	0	0	0.0038	0	0	0	0	0.0003
Wolbachia	0	0	0	0	0	0	0	0	0	0	0.0038	0	0	0	0	0	0	0.0021	0	0	0.0003
Methylorosula	0.0008	0	0	0	0	0.0003	0.0017	0	0.0006	0	0.0003	0.0012	0	0	0.001	0	0	0	0	0	0.0003
Neisseria	0	0	0.0051	0	0	0	0	0	0	0	0	0	0	0	0	0	0	0	0	0	0.0003
Veillonella	0	0	0.0031	0	0	0	0	0	0	0	0	0	0	0.0019	0	0	0	0	0	0	0.0003
Acidovorax	0	0	0	0.0038	0.0002	0	0	0.0003	0	0	0.0001	0	0	0	0.0006	0	0	0	0	0	0.0003
Bdellovibrio	0	0	0	0	0	0	0	0	0	0	0.0001	0	0.0006	0	0.0009	0	0.0033	0	0	0	0.0003
Kineosporia	0	0	0	0	0.0005	0	0	0	0	0	0	0	0	0.0027	0	0	0.0015	0	0	0	0.0003
Psychrobacillus	0	0	0	0	0	0	0	0	0	0	0	0	0.0015	0	0	0	0	0.0031	0	0	0.0003
Rhodopseudomonas	0.0002	0	0.0008	0	0.0001	0.0014	0.0016	0	0	0	0	0	0	0	0	0.0003	0	0	0	0	0.0003
Spirosoma	0	0	0	0	0.0019	0	0	0	0	0.0009	0	0	0	0	0	0.0002	0.0014	0	0	0	0.0002
Solirubrobacter	0	0	0	0	0.0011	0	0	0	0	0.0004	0	0	0.0007	0.0006	0	0.0011	0.0005	0	0	0	0.0002
Altererythrobacter	0	0	0	0	0.0004	0	0	0	0	0	0	0	0	0.004	0	0	0	0	0	0	0.0002
Corynebacterium	0.0008	0	0	0	0	0	0	0.0003	0	0.0024	0	0	0	0	0.0003	0	0.0001	0.0002	0	0	0.0002
Shinella	0	0	0	0	0	0.0007	0.001	0	0	0	0.0002	0.0003	0	0	0	0.002	0	0	0	0	0.0002
Pantoea	0	0	0	0	0.0004	0	0	0	0	0	0	0	0	0	0	0.0038	0	0	0	0	0.0002
Salinibacterium	0.0004	0	0	0	0	0	0.0023	0	0	0	0.0001	0	0	0	0.0013	0	0	0	0	0	0.0002
Acidisoma	0	0	0	0	0	0	0.0004	0	0.0007	0	0	0	0	0	0.003	0	0	0	0	0	0.0002
Sphingobium	0	0	0	0.0033	0	0	0.0008	0	0	0	0	0	0	0	0	0	0	0	0	0	0.0002
Pseudochrobactrum	0.001	0	0	0.0019	0	0	0	0	0	0	0	0	0.001	0	0	0	0	0	0	0	0.0002
Agrobacterium-Rhizobium	0	0	0	0	0.0003	0	0	0	0	0	0	0	0.0019	0	0.0016	0	0	0	0	0	0.0002
Bryobacter	0.0014	0	0	0	0	0	0.0023	0	0	0	0.0001	0	0	0	0	0	0	0	0	0	0.0002
Micrococcus	0	0	0	0.0033	0	0	0	0	0.0005	0	0	0	0	0	0	0	0	0	0	0	0.0002
Actinomyces	0	0	0.0037	0	0	0	0	0	0	0	0	0	0	0	0	0	0	0	0	0	0.0002
Erwinia	0	0.0004	0	0	0	0.0021	0	0	0	0	0	0	0	0.0011	0	0	0	0	0	0	0.0002
Methylacidiphilum	0	0	0	0	0	0	0	0	0	0	0	0	0	0.0036	0	0	0	0	0	0	0.0002
Gemella	0	0	0.0035	0	0	0	0	0	0	0	0	0	0	0	0	0	0	0	0	0	0.0002
Iamia	0	0	0	0	0	0	0	0	0	0	0	0	0	0.0025	0	0.0006	0.0004	0	0	0	0.0002
Fibrella	0	0	0	0.0034	0	0	0	0	0	0	0	0	0	0	0	0	0	0	0	0	0.0002
Protochlamydia	0	0.0004	0	0	0	0	0.0005	0	0	0	0	0	0.0009	0	0	0.0017	0	0	0	0	0.0002
Escherichia	0	0	0	0.0018	0	0	0.001	0	0	0	0	0	0.0006	0	0	0	0	0	0	0.3644	0.0002
Leifsonia	0	0	0	0	0	0	0	0	0	0	0	0	0	0.0033	0	0	0	0	0	0	0.0002
Quadrisphaera	0	0	0	0	0	0	0	0	0	0	0	0	0	0	0	0.0004	0.0025	0.0003	0	0	0.0002
Rugamonas	0	0	0	0	0	0.0001	0	0	0.003	0	0	0	0	0	0	0	0	0	0	0	0.0002
Staphylococcus	0.0003	0	0	0	0	0	0	0	0	0	0	0	0	0	0.001	0	0.001	0.0008	0	0	0.0002
Lysobacter-Xanthomonas	0	0	0	0	0	0	0	0	0	0	0	0	0	0.003	0	0	0	0	0	0	0.0002
Chiayiivirga	0	0	0	0	0.0001	0	0	0	0	0	0	0	0	0.0028	0	0	0	0	0	0	0.0002
Limnobacter	0	0	0	0	0	0	0.0024	0	0	0	0	0	0	0	0	0	0	0.0005	0	0	0.0002
Sediminibacterium	0	0.0001	0	0	0	0	0	0	0.0002	0	0	0	0.0019	0	0	0.0007	0	0	0	0	0.0002
Xylophilus	0	0	0	0.0017	0.0003	0	0	0	0	0	0	0	0	0	0.0007	0.0001	0	0	0	0	0.0002
Acidobacterium	0.0005	0	0	0	0	0	0.0018	0	0	0	0	0.0005	0	0	0	0	0	0	0	0	0.0002
Romboutsia	0	0	0	0.0028	0	0	0	0	0	0	0	0	0	0	0	0	0	0	0	0	0.0002
Planctomyces	0	0	0	0	0.0004	0	0	0.0009	0	0	0	0	0	0.0014	0	0	0	0	0	0	0.0002
Aureimonas	0	0.0003	0.0004	0	0.0006	0.0004	0	0	0	0.0007	0	0	0	0	0	0.0003	0	0	0	0	0.0002
Abiotrophia	0	0	0.0027	0	0	0	0	0	0	0	0	0	0	0	0	0	0	0	0	0	0.0001
Bacillus	0	0	0	0	0	0	0	0	0	0	0	0	0	0	0.0012	0	0.0003	0.0011	0	0	0.0001
Knoellia	0	0	0	0	0	0	0	0	0	0	0	0	0	0.0009	0	0.0004	0.0009	0.0004	0	0	0.0001
Leptothrix	0	0	0	0.0004	0.0006	0	0	0	0	0	0	0	0	0	0.0011	0	0	0.0004	0	0	0.0001
Frankia	0	0	0	0	0	0	0.0021	0	0	0	0	0.0004	0	0	0	0	0	0	0	0	0.0001
Phenylobacterium	0.0017	0	0	0	0.0002	0	0	0	0	0	0	0	0.0005	0	0	0	0	0	0	0	0.0001
Pelomonas	0	0.0003	0	0	0	0.0004	0	0.0009	0	0	0	0	0	0.0007	0	0	0	0	0.1656	0	0.0001
Ferruginibacter	0	0	0	0	0	0	0	0	0	0	0	0	0	0	0	0.0023	0	0	0	0	0.0001
Rhodobacter	0	0	0	0	0	0	0	0	0	0	0	0	0	0.0022	0	0	0	0	0	0	0.0001
Luteibacter-Rhodanobacter	0.0003	0	0	0	0	0	0	0	0	0	0	0	0.001	0	0	0	0	0.0009	0	0	0.0001
Hydrocarboniphaga	0	0	0	0	0	0	0	0	0	0	0	0	0	0.0021	0	0	0	0	0	0	0.0001
Lysobacter	0	0	0	0	0.0006	0	0	0	0	0	0	0	0	0.0016	0	0	0	0	0	0	0.0001
Aureimonas-Fulvimarina	0	0	0	0.0008	0	0	0	0	0	0	0	0	0	0	0	0.0002	0.0006	0.0006	0	0	0.0001
Brevundimonas-Caulobacter	0.0008	0	0	0	0	0	0	0.0005	0	0	0	0	0	0	0.0009	0	0	0	0	0	0.0001
Xanthomonas	0	0	0	0.0021	0	0	0	0	0	0	0	0	0	0	0	0	0	0	0	0	0.0001
Pseudorhodoferax	0	0	0	0	0	0	0	0	0	0	0	0	0	0	0	0.0021	0	0	0	0	0.0001
Daeguia-Ochrobactrum	0	0	0	0	0	0	0	0	0	0	0	0	0.002	0	0	0	0	0	0	0	0.0001
Flavitalea	0	0	0	0	0	0	0	0	0	0	0	0	0	0.002	0	0	0	0	0	0	0.0001
Terrimonas	0	0	0	0	0	0	0	0	0	0.0006	0	0	0	0.0014	0	0	0	0	0	0	0.0001
Porphyromonas	0	0	0.0011	0	0	0	0	0	0	0	0	0	0	0	0	0.0008	0	0	0	0	0.0001
Agreia	0	0	0	0	0	0	0	0	0	0	0	0	0	0	0	0	0.0019	0	0	0	0.0001
Legionella	0	0.0001	0	0	0.0001	0	0	0	0	0.001	0	0	0	0.0007	0	0	0	0	0	0	0.0001
Hyphomicrobium	0	0	0	0	0.0004	0	0.0011	0	0	0.0003	0	0	0	0	0	0	0	0	0	0	0.0001
Rhizomicrobium	0	0	0	0	0	0	0.0017	0	0	0	0.0002	0	0	0	0	0	0	0	0	0	0.0001
Asanoa	0	0	0	0	0	0	0.0018	0	0	0	0	0	0	0	0	0	0	0	0	0	0.0001
Herbiconiux	0	0	0	0	0.0002	0	0	0	0	0	0	0	0.0013	0	0	0.0002	0.0002	0	0	0	0.0001
Rhodoplanes	0	0	0	0	0	0	0	0	0	0	0	0	0	0.0018	0	0	0	0	0	0	0.0001
Endobacter	0	0	0	0	0	0	0	0	0	0	0.0002	0	0	0	0.0016	0	0	0	0	0	0.0001
Lysinimonas	0	0	0	0	0.0006	0	0	0	0	0.0004	0	0	0	0	0	0	0.0008	0	0	0	0.0001
Dermacoccus	0	0	0	0	0	0	0	0	0	0	0	0	0	0.0017	0	0	0	0	0	0	0.0001
Thermomonas	0	0	0	0	0	0	0	0	0	0	0	0	0	0.0017	0	0	0	0	0	0	0.0001
Labrys	0.0008	0	0	0	0	0	0	0.0004	0	0	0	0	0.0005	0	0	0	0	0	0	0	0.0001
Illumatobacter	0	0	0	0	0	0	0	0	0	0	0	0	0	0.0016	0	0	0	0	0	0	0.0001
Fusobacterium	0	0	0.0016	0	0	0	0	0	0	0	0	0	0	0	0	0	0	0	0	0	0.0001
Enterobacter	0	0	0	0	0.0008	0.0003	0	0	0	0	0	0	0	0	0	0.0004	0	0	0	0	0.0001
Acidisoma-Rhodopila	0	0	0	0	0	0	0	0	0	0	0	0	0	0	0	0	0.0015	0	0	0	0.0001
Achromobacter	0	0	0	0	0.0011	0	0	0	0	0	0	0	0	0	0	0	0.0004	0	0	0	0.0001
Mesorhizobium	0	0	0	0	0	0	0	0	0	0	0	0	0.0008	0.0007	0	0	0	0	0	0	0.0001
Sporosarcina	0	0	0	0	0	0	0	0	0	0	0	0	0	0	0	0	0	0.0015	0	0	0.0001
Acidibacter	0.0006	0.0005	0	0	0	0	0	0	0	0	0	0	0	0.0003	0	0	0	0	0	0	0.0001
Aquincola-Leptothrix	0	0	0	0	0	0	0	0	0	0	0	0	0	0	0.0014	0	0	0	0	0	0.0001
Asanoa-Couchioplanes	0	0	0	0	0	0	0	0	0	0	0	0	0.0014	0	0	0	0	0	0	0	0.0001
Mobilitalea	0	0	0	0	0	0	0	0	0	0	0	0	0	0	0	0	0	0.0013	0	0	0.0001
Amycolatopsis	0	0	0	0	0	0	0	0	0	0	0	0	0	0.0013	0	0	0	0	0	0	0.0001
Afipia	0.0002	0	0	0	0	0	0	0.0007	0	0	0	0.0003	0	0	0	0	0	0	0	0	0.0001
Neochlamydia	0	0	0	0	0	0	0	0.0004	0	0	0.0001	0	0.0006	0	0.0002	0	0	0	0	0	0.0001
Actinoplanes	0	0	0	0	0.0005	0	0	0	0	0	0	0	0	0.0007	0	0	0	0	0	0	0.0001
Bacteriovorax	0	0	0	0	0	0	0	0	0	0	0	0	0	0.0013	0	0	0	0	0	0	0.0001
Conexibacter	0	0	0	0	0	0	0.001	0.0001	0.0002	0	0	0	0	0	0	0	0	0	0	0	0.0001
Leptothrix-Variovorax	0.0006	0	0	0	0	0	0	0	0	0	0.0002	0	0	0	0	0.0005	0	0	0	0	0.0001
Ottowia	0	0	0	0	0	0	0	0	0	0	0	0	0	0	0.0012	0	0	0	0	0	0.0001
Subtercola	0	0	0	0	0	0	0	0	0	0	0	0	0	0	0	0.0012	0	0	0	0	0.0001
Sphingobium-Sphingomonas	0	0	0	0	0.0001	0.0004	0	0	0	0	0	0	0	0	0	0.0006	0	0	0	0	0.0001
Frigoribacterium-Glaciihabitans	0	0	0	0	0	0	0	0	0	0	0	0	0	0	0	0.0012	0	0	0	0	0.0001
Cystobacter	0	0	0	0	0	0	0	0	0	0	0	0	0	0	0	0.0012	0	0	0	0	0.0001
Dokdonella	0.0002	0	0	0	0	0	0	0	0	0	0	0	0.0009	0	0	0	0	0	0	0	0.0001
Metachlamydia	0	0	0	0	0	0	0	0.0011	0	0	0	0	0	0	0	0	0	0	0	0	0.0001
Arcticibacter-Mucilaginibacter	0	0	0	0	0.0001	0	0	0	0	0	0	0	0	0	0	0	0.001	0	0	0	0.0001
Agrococcus	0	0	0	0	0.0004	0	0	0	0	0	0	0	0	0	0	0.0008	0	0	0	0	0.0001
Solibacillus	0	0	0	0	0	0	0	0	0	0	0	0	0	0	0	0	0.0004	0.0007	0	0	0.0001
Tessaracoccus	0	0	0	0	0	0	0	0	0	0	0	0	0	0	0	0.0011	0	0	0	0	0.0001
Larkinella	0	0	0	0	0	0.0003	0	0	0	0	0	0	0	0	0	0.0008	0	0	0	0	0.0001
Alysiosphaera	0	0	0	0	0	0	0	0	0	0	0	0	0	0	0	0.0004	0.0006	0	0	0	0.0001
Sphingomonas-Zymomonas	0	0	0	0	0.0006	0	0	0	0	0.0004	0	0	0	0	0	0	0	0	0	0	0.0001
Diaphorobacter	0	0	0	0.001	0	0	0	0	0	0	0	0	0	0	0	0	0	0	0	0	0.0001
Nitrobacter	0	0	0	0	0	0	0.0008	0	0	0.0002	0	0	0	0	0	0	0	0	0	0	0.0001
Peptoniphilus	0	0	0	0	0	0	0	0	0	0	0	0	0	0	0	0	0	0.001	0	0	0.0001
Cryptosporangium	0	0	0	0	0	0	0	0	0	0	0	0	0	0	0	0	0	0.001	0	0	0.0001
Protochlamydia-Parachlamydia	0	0	0	0	0	0	0	0.0009	0	0	0	0	0	0	0	0	0	0	0	0	0.0001
Catellatospora	0	0	0.0009	0	0	0	0	0	0	0	0	0	0	0	0	0	0	0	0	0	0.0001
Haliangium	0	0	0	0	0	0.0004	0	0	0.0004	0	0	0	0	0	0	0	0	0	0	0	0
Pseudoxanthomonas	0	0	0	0	0.0002	0	0	0	0	0	0	0	0	0.0006	0	0	0	0	0	0	0
Lysinibacillus	0	0	0	0	0	0	0	0	0	0	0	0	0	0	0	0.0008	0	0	0	0	0
Microthrix	0	0	0	0	0	0	0	0	0	0	0	0	0	0.0008	0	0	0	0	0	0	0
Microvirga	0	0	0	0	0.0003	0	0	0	0	0	0	0	0	0	0	0	0.0005	0	0	0	0
Arcticibacter	0	0	0	0	0	0	0	0	0	0	0	0	0	0	0	0.0002	0.0006	0	0	0	0
Arthrobacter-Pseudarthrobacter	0	0	0	0	0	0	0	0	0	0	0	0	0	0	0	0.0005	0	0.0003	0	0	0
Branchiibius	0	0	0	0	0	0	0	0	0	0	0	0	0	0	0	0	0.0008	0	0	0	0
Sorangium	0.0002	0	0	0	0	0	0	0	0	0	0	0	0	0	0	0	0.0005	0	0	0	0
Comamonas	0	0	0	0	0	0	0	0	0	0	0	0	0	0	0	0.0007	0	0	0	0	0
Frigoribacterium	0	0	0	0	0	0	0	0	0	0	0	0	0	0	0	0	0.0007	0	0	0	0
Dongia-Inquilinus	0	0	0	0	0	0	0	0.0007	0	0	0	0	0	0	0	0	0	0	0	0	0
Oscillochloris	0	0	0	0	0	0	0	0	0	0	0	0	0	0.0007	0	0	0	0	0	0	0
Saccharothrix	0.0007	0	0	0	0	0	0	0	0	0	0	0	0	0	0	0	0	0	0	0	0
Phaselicystis	0	0	0	0	0	0	0	0	0	0	0	0	0.0006	0	0	0	0	0	0	0	0
Chitinophaga	0	0	0	0	0	0	0	0	0	0	0	0	0	0	0	0.0006	0	0	0	0	0
Ktedonobacter	0	0	0	0	0	0	0	0	0.0006	0	0	0	0	0	0	0	0	0	0	0	0
Frankia-Jatrophihabitans	0.0006	0	0	0	0	0	0	0	0	0	0	0	0	0	0	0	0	0	0	0	0
Raoultella	0	0	0	0	0	0	0.0006	0	0	0	0	0	0	0	0	0	0	0	0	0	0
Nostocoida	0.0003	0	0	0	0	0	0	0	0	0	0	0	0	0	0	0	0	0.0003	0	0	0
Sphingopyxis	0	0	0	0	0	0	0	0	0	0	0	0	0	0	0	0.0004	0.0002	0	0	0	0
Edaphobacter	0	0	0	0	0	0	0	0	0	0	0	0	0.0006	0	0	0	0	0	0	0	0
Saccharibacillus	0	0	0	0	0	0	0	0	0	0	0	0	0	0	0	0.0006	0	0	0	0	0
Neorhizobium	0	0	0	0	0	0	0	0	0	0	0	0	0	0.0005	0	0	0	0	0	0	0
Bradyrhizobium-Rhodopseudomonas	0.0005	0	0	0	0	0	0	0	0	0	0	0	0	0	0	0	0	0	0	0	0
Rhizobacter-Variovorax	0	0	0	0	0	0	0.0005	0	0	0	0	0	0	0	0	0	0	0	0	0	0
Conexibacter	0.0005	0	0	0	0	0	0	0	0	0	0	0	0	0	0	0	0	0	0	0	0
Terracoccus	0	0	0	0	0	0	0	0	0	0	0	0	0	0	0	0	0.0005	0	0	0	0
Sphingobacterium	0	0	0	0	0	0	0	0	0	0	0	0	0	0	0	0	0.0005	0	0	0	0
Variibacter	0	0	0	0	0.0001	0	0	0	0	0	0	0	0	0	0.0003	0	0	0	0	0	0
Umezawaea	0	0	0	0	0	0	0	0	0	0	0	0	0	0	0	0.0005	0	0	0	0	0
Gaiella	0.0004	0	0	0	0	0	0	0	0	0	0	0	0	0	0	0	0	0	0	0	0
Vibrionimonas	0	0.0004	0	0	0	0	0	0	0	0	0	0	0	0	0	0	0	0	0	0	0
Ramlibacter	0	0	0	0	0.0004	0	0	0	0	0	0	0	0	0	0	0	0	0	0	0	0
Enterobacter-Klebsiella	0	0	0	0	0.0004	0	0	0	0	0	0	0	0	0	0	0	0	0	0	0	0
Actinoplanes-Couchioplanes	0	0	0	0	0.0004	0	0	0	0	0	0	0	0	0	0	0	0	0	0	0	0
Endobacter-Gluconacetobacter	0	0	0	0	0	0	0	0	0.0003	0	0	0	0	0	0	0	0	0	0	0	0
Ensifer	0	0	0	0	0	0	0	0	0	0	0	0	0	0	0	0.0003	0	0	0	0	0
Aquamicrobium-Mesorhizobium	0	0	0	0	0	0	0	0	0	0	0	0	0	0	0	0.0003	0	0	0	0	0
Afipia-Oligotropha	0.0003	0	0	0	0	0	0	0	0	0	0	0	0	0	0	0	0	0	0	0	0
Polaromonas	0	0	0	0.0003	0	0	0	0	0	0	0	0	0	0	0	0	0	0	0	0	0
Aquabacterium	0	0	0	0	0	0	0	0	0	0	0	0	0	0	0	0.0003	0	0	0	0	0
Janthinobacterium	0	0	0	0	0	0	0	0	0.0003	0	0	0	0	0	0	0	0	0	0	0	0
Acidocella-Endobacter	0	0	0	0	0	0	0.0003	0	0	0	0	0	0	0	0	0	0	0	0	0	0
Ewingella	0	0	0	0	0	0	0	0	0.0003	0	0	0	0	0	0	0	0	0	0	0	0
Acidothermus	0	0.0001	0	0	0	0	0	0	0	0	0	0.0002	0	0	0	0	0	0	0	0	0
Variovorax-Xenophilus	0	0	0	0	0	0	0	0	0	0	0	0	0	0	0	0	0.0002	0	0	0	0
Hirschia	0	0	0	0	0.0002	0	0	0	0	0	0	0	0	0	0	0	0	0	0	0	0
Streptacidiphilus-Streptomyces	0	0	0	0	0	0.0002	0	0	0	0	0	0	0	0	0	0	0	0	0	0	0
Chryseoglobus	0	0	0	0	0.0002	0	0	0	0	0	0	0	0	0	0	0	0	0	0	0	0
Alloactinosynnema	0	0	0	0	0.0002	0	0	0	0	0	0	0	0	0	0	0	0	0	0	0	0
Pseudoclavibacter	0	0	0	0	0	0	0	0	0	0	0	0	0	0	0	0	0.0002	0	0	0	0
Neorhizobium-Rhizobium	0	0	0	0	0	0	0	0	0	0	0	0	0	0	0	0	0.0002	0	0	0	0
Cellvibrio	0	0	0	0	0	0.0002	0	0	0	0	0	0	0	0	0	0	0	0	0	0	0
Agaricicola	0	0	0	0	0	0	0.0002	0	0	0	0	0	0	0	0	0	0	0	0	0	0
Kribbella	0	0	0	0	0	0	0	0	0	0	0	0	0	0.0002	0	0	0	0	0	0	0
Phytohabitans	0	0	0	0	0	0	0	0	0	0	0	0	0	0	0	0.0001	0	0	0	0	0
Acidicapsa	0	0	0	0	0	0	0	0	0	0	0.0001	0	0	0	0	0	0	0	0	0	0
Parachlamydia	0	0	0	0	0	0	0	0	0	0	0	0	0	0.0001	0	0	0	0	0	0	0
Belnapia	0	0	0	0	0	0	0	0	0	0	0	0	0	0	0	0	0.0001	0	0	0	0
Erwinia-Pantoea	0	0	0	0	0	0	0	0	0	0	0.0001	0	0	0	0	0	0	0	0	0	0
Ottowia-Xylophilus	0	0	0	0	0	0.0001	0	0	0	0	0	0	0	0	0	0	0	0	0	0	0
Aquicella	0	0	0	0	0	0	0	0	0	0	0	0	0	0	0	0	0.0001	0	0	0	0
Ameyamaea	0	0	0	0	0	0	0	0	0	0	0.0001	0	0	0	0	0	0	0	0	0	0
Methylosinus	0	0	0	0.0001	0	0	0	0	0	0	0	0	0	0	0	0	0	0	0	0	0
Prosthecobacter	0	0	0	0	0.0001	0	0	0	0	0	0	0	0	0	0	0	0	0	0	0	0
Clavibacter	0	0	0	0	0	0	0	0	0	0	0	0	0	0	0	0	0.0001	0	0	0	0
Peredibacter	0	0	0	0	0	0	0	0	0	0	0	0	0	0	0	0	0	0	0	0	0
Mitsuaria	0	0	0	0	0	0	0	0	0	0	0	0	0	0	0	0	0	0	0	0	0
Methylovirgula	0	0	0	0	0	0	0	0	0	0	0	0	0	0	0	0	0	0	0	0	0
Sideroxydans	0	0	0	0	0	0	0	0	0	0	0	0	0	0	0	0	0	0	0	0	0

## Sheet: Table S3
Species (indistinguishable species are shown as on item)	CX27	CX36	CX37	CX38	CX7	CX33	CX34	CX35	CX39	CX40	CX42	CX49	CY6	CY8	CY11	N46	N47	N49	Avg Frequency in sample
Rickettsia buchneri	0.6438	0.8476	0.0014	0.0304	0.8447	0	0	0.8032	0.8847	0.8094	0.898	0.8085	0.3721	0	0.5623	0.0486	0.3197	0.613	0.4487
Borrelia burgdorferi	0	0	0.593	0	0	0.0107	0.3194	0	0	0.0407	0.0535	0	0	0.0798	0	0.0333	0.026	0	0.0589
Pseudomonas palleroniana-tolaasii	0	0	0.0281	0	0	0.8801	0	0	0	0.0024	0	0	0	0	0	0	0	0	0.0434
Luteibacter rhizovicinus	0.0158	0.0699	0.0093	0.0649	0.0004	0.0034	0.1409	0.0646	0.0224	0.0184	0.0032	0.0061	0.1069	0.0207	0.1167	0	0.0009	0.0081	0.0437
Anaplasma phagocytophilum	0	0	0	0	0	0	0	0	0	0	0	0	0	0	0	0.4646	0.1273	0	0.0282
Mycolicibacterium madagascariense	0.0211	0.0037	0.0141	0.0464	0.0038	0.004	0.0981	0.0076	0.0105	0.0284	0.0045	0.0225	0.024	0.0234	0.0251	0.0037	0.0073	0.0269	0.0213
Pseudomonas fluorescens-yamanorum	0.0036	0.0036	0	0	0.0001	0.0011	0.0111	0	0	0	0.0015	0	0.0006	0.2311	0	0	0	0	0.0231
Williamsia maris	0	0	0.0108	0.008	0.0028	0.0018	0	0	0	0	0	0	0	0.0036	0	0.0175	0.0664	0.0913	0.0098
Mycobacterium cookii	0.0198	0.009	0.0006	0.0346	0	0.004	0.0263	0.0037	0.0027	0.0034	0.0031	0.0359	0.0275	0	0.023	0	0	0.0067	0.0119
Mycobacterium intermedium-saskatchewanense	0.0124	0.0069	0.0036	0.0068	0.0149	0	0.0189	0.0041	0.0055	0.0059	0.0012	0.0048	0.0345	0.0233	0.0043	0.0138	0.0017	0.0007	0.0107
Sphingomonas sp47870	0.0125	0.0008	0.0001	0.0001	0.0005	0.005	0.0454	0.0072	0.0019	0.0004	0.0018	0.0249	0.0141	0	0.0258	0.0008	0.0004	0.0007	0.0087
Methylobacterium	0.0006	0.0004	0.0103	0.0005	0.002	0	0.0014	0.0025	0.0008	0.0005	0	0.0012	0	0.0165	0.0005	0.012	0.072	0.0178	0.0074
Mycolicibacterium rhodesiae	0.004	0.0037	0.0048	0.0114	0.0024	0.0014	0.0253	0.0057	0.0177	0.0034	0.0016	0.0011	0.0089	0.0161	0.0021	0.0035	0.0026	0.0132	0.0074
Methylobacterium adhaesivum	0	0	0.0145	0.0206	0.0029	0	0.0012	0	0	0	0	0	0	0.0108	0	0.025	0.0484	0.0004	0.0064
Burkholderia-Burkholderia-Paraburkholderia phytofirmans	0.002	0.0038	0	0.0053	0	0.0006	0.0027	0.0021	0	0	0.0025	0.0007	0.0841	0	0.0044	0	0	0.0009	0.0094
Duganella zoogloeoides	0	0	0	0.1017	0	0	0	0.001	0	0	0	0	0	0	0	0.0008	0	0	0.0049
Mycobacterium/Mycolicibacterium	0.011	0.0021	0.0089	0.013	0.0025	0.0025	0.0151	0.0027	0.0018	0.003	0.0001	0.0082	0.0073	0.0037	0.0083	0.0039	0.0015	0.0029	0.0056
Rhizobium etli-metallidurans	0.0009	0.0014	0.0071	0.0014	0.0069	0.0027	0.0088	0.0019	0.0006	0.0017	0.0005	0.0045	0.0147	0.0208	0.0101	0.0021	0	0	0.0063
Novosphingobium-Sphingopyxis sp47603-sp47956	0	0	0	0.0797	0	0	0	0	0	0	0	0	0	0	0	0	0	0	0.0038
Mycobacterium cookii-savoniae	0.0074	0.0036	0	0.0104	0	0.0005	0.0011	0.0096	0.0038	0.0017	0.0013	0.0105	0.0151	0	0.0126	0.0001	0	0.0009	0.0051
Sphingomonas aerolata-faeni-ginsenosidivorax	0	0	0.0101	0.0095	0.002	0.0004	0.0227	0	0.004	0.0003	0	0	0.0005	0.007	0.0011	0.0142	0.0032	0.0023	0.0041
Curtobacterium herbarum-luteum-oceanosedimentum	0.0034	0	0	0.0026	0.0123	0.0007	0	0	0	0	0	0	0	0	0	0	0	0.0575	0.0036
Burkholderia-Paraburkholderia sordidicola	0.0028	0.0008	0	0.0095	0.0001	0	0.0303	0	0	0.0023	0.0006	0.0019	0.0063	0	0.0093	0	0	0.0033	0.0039
Massilia sp49439	0	0	0	0.0576	0	0	0	0	0	0	0	0	0	0.0015	0	0	0	0	0.0029
Sphingomonas insulae-kyungheensis-sanxanigenens	0.0043	0.0002	0.0102	0.0193	0.0016	0.0019	0	0	0.0006	0	0	0.0035	0	0.0122	0	0.0004	0.0017	0.0032	0.0034
Sphingomonas sp47828	0.0037	0.0001	0	0	0	0.0018	0.0035	0.0032	0.0018	0.0005	0.0017	0.0007	0.0305	0	0.0106	0	0	0	0.0047
Curtobacterium flaccumfaciens-oceanosedimentum	0	0	0	0	0.0022	0	0	0	0	0	0	0	0	0.0114	0	0.009	0.0133	0.0221	0.0033
Mycobacterium savoniae	0.0163	0.0005	0.0005	0.0011	0	0	0.0155	0.0036	0.0004	0.0068	0.0011	0.0016	0.0075	0	0	0.0007	0.0003	0	0.003
Pseudomonas	0.0015	0.0018	0.0041	0	0.0003	0.0076	0	0	0	0.001	0	0.0046	0.0011	0.0224	0	0.0109	0	0.0006	0.0038
Bradyrhizobium sp43375	0.0033	0.0024	0.0129	0.0143	0	0	0	0	0	0	0	0	0.0006	0.0213	0	0	0	0	0.0036
Methylobacterium organophilum	0	0	0.0046	0	0.0008	0	0.0012	0	0	0.0006	0	0	0	0.0025	0	0.0296	0.0099	0.0007	0.0025
Streptomyces	0	0.0003	0	0	0.0005	0	0	0.0011	0	0.0015	0	0	0.0018	0.0424	0	0	0	0	0.0044
Microterricola-Phycicola gilvus-viridarii	0.0042	0	0	0	0.0012	0.0023	0.0011	0	0	0	0.0019	0.0064	0	0	0.0211	0	0.0035	0.0017	0.0031
Patulibacter minatonensis	0.0026	0.0012	0.0019	0.0281	0.0012	0.0005	0.0004	0.0004	0	0.0007	0	0	0	0.0059	0	0	0	0	0.0023
Variovorax paradoxus	0.0048	0.0003	0.0049	0.0007	0.0001	0.0007	0.0002	0.0034	0	0	0.0008	0	0.0188	0.0046	0	0.0024	0.0008	0	0.0031
Tardiphaga robiniae	0.0006	0.0014	0.003	0.0032	0.0004	0.0026	0.0025	0.0004	0.0001	0.003	0.0002	0.0009	0.0027	0.0112	0.0029	0.0011	0.0004	0.0035	0.0027
Sphingomonas melonis	0	0	0.0168	0.0149	0	0	0	0	0	0	0	0	0	0	0	0.0011	0.0035	0.0024	0.0018
Burkholderia-Paraburkholderia jiangsuensis	0.0026	0	0	0	0	0	0.0115	0.0004	0.0028	0.0003	0.0025	0.0009	0	0.0029	0.0131	0	0	0	0.0025
Haemophilus parainfluenzae	0	0	0.036	0	0	0	0	0	0	0	0	0.0006	0	0	0	0	0	0	0.0017
Sphingomonas alpina-echinoides-glacialis	0.0041	0	0.0013	0.0082	0.0019	0	0.0008	0	0.0003	0.0007	0.0008	0.0004	0.0017	0.0036	0.0046	0.0053	0.0007	0.002	0.0022
Sphingomonas polyaromaticivorans	0.0081	0.0002	0.001	0	0.0002	0.0009	0.0017	0	0	0.0006	0.0026	0.0016	0.0095	0	0.0078	0	0.0008	0	0.0025
Sphingomonas roseiflava-sp47567-sp47920	0	0.0002	0.027	0	0.0002	0.0011	0	0	0	0	0	0	0	0	0	0	0.0005	0.0058	0.0017
Jatrophihabitans sp6042	0.0005	0	0	0	0	0	0.0032	0.0002	0.0002	0	0	0.001	0.0007	0.0004	0.001	0.0037	0.0199	0.0038	0.0017
Methylobacterium bullatum-marchantiae	0	0.0001	0.003	0.0094	0.0002	0	0	0	0	0	0	0	0	0	0	0.0073	0.0123	0.0004	0.0016
Pseudomonas costantinii-fluorescens-poae	0.0027	0.0052	0	0	0	0	0	0.0202	0.0005	0	0	0.0002	0.0039	0	0	0	0	0	0.0017
Pseudomonas alcaligenes-taeanensis	0.0006	0.0014	0	0.0053	0	0	0.0195	0	0	0	0	0.0015	0	0	0.0013	0.0031	0	0	0.0016
Sphingomonas cynarae-roseiflava	0	0.0002	0.0027	0.0226	0.0002	0	0	0	0	0	0	0	0	0	0	0.0023	0.0037	0.0007	0.0015
Pseudomonas alcaligenes	0	0.0099	0	0.0112	0	0.0005	0.0022	0.0008	0	0	0	0.0011	0.0024	0.0022	0	0.0005	0	0	0.0017
Afipia-Bradyrhizobium	0.0016	0.0007	0.0054	0.0032	0	0	0.0026	0.0002	0.0004	0	0	0.0008	0.0023	0.0095	0.0031	0	0	0.0004	0.0021
Methylobacterium adhaesivum-goesingense	0	0	0.0026	0	0	0.0003	0	0	0	0	0	0	0	0.0019	0	0.0167	0.008	0	0.0015
Pseudomonas costantinii-lurida-tolaasii	0	0.0001	0	0	0.0045	0.0082	0	0	0	0.0165	0	0	0	0	0	0	0	0	0.0014
Sphingomonas glacialis	0.0015	0	0.0064	0	0	0.0011	0	0.0012	0	0.0002	0.0001	0	0.0055	0.0017	0	0.0043	0.002	0.0051	0.0017
Methylobacterium komagatae-sp43876	0	0	0.0016	0	0.0001	0.0005	0	0	0	0	0	0.0002	0	0	0	0.0045	0.013	0.0055	0.0012
Sphingomonas panni	0	0	0	0.0255	0	0	0	0	0	0	0	0	0	0	0	0	0	0	0.0012
Sphingomonas	0.0005	0.0001	0.0002	0	0.0011	0.0013	0	0.0003	0.0001	0	0.0004	0.0009	0.0127	0.0023	0.0002	0.0026	0.0002	0.0011	0.0019
Luteibacter anthropi-yeojuensis	0.0012	0	0	0	0	0	0.0054	0	0	0	0.0003	0.0026	0.0132	0	0	0	0	0	0.0017
Sphingomonas mali	0	0	0.0031	0.0036	0.0034	0.002	0.0058	0	0	0	0	0.0005	0	0	0.0004	0.0026	0	0.0006	0.0011
Methylobacterium adhaesivum-organophilum	0	0	0	0	0.0003	0	0	0	0	0.0003	0	0	0	0	0.0012	0.0046	0.0086	0.0068	0.0011
Burkholderia-Burkholderia-Paraburkholderia xenovorans	0.0188	0	0	0	0	0	0	0	0	0	0	0	0	0	0.0028	0	0	0	0.0012
Actinomycetospora sp7854	0	0	0.0021	0.0007	0.0002	0	0	0	0.0004	0.0002	0	0	0	0.0014	0	0.0114	0.005	0	0.0011
Caulobacter crescentus-segnis-vibrioides	0.0039	0.0001	0.0022	0.0105	0	0	0	0	0	0	0	0	0.0008	0.003	0	0.0005	0	0	0.0012
Pseudomonas graminis	0	0	0.0006	0.004	0.0006	0	0	0.0009	0	0	0	0	0.0026	0.0098	0	0.0019	0	0.0006	0.0016
Burkholderia-Paraburkholderia sediminicola	0	0	0	0	0	0	0	0	0	0	0	0	0.0207	0	0	0	0	0	0.002
Burkholderia-Paraburkholderia terrestris	0.0105	0.0002	0	0.0017	0	0	0.0032	0	0	0	0	0	0.0048	0	0	0	0	0	0.0012
Mycolicibacterium hippocampi-rhodesiae	0.0002	0	0.005	0.0044	0	0	0	0.0039	0	0	0	0	0	0.0028	0	0.0019	0.0006	0.0011	0.0011
Sphingomonas aquatilis-hunanensis-melonis	0	0	0	0.0178	0.0003	0	0	0	0	0	0	0	0	0	0	0.0005	0	0.0012	0.0009
Amnibacterium kyonggiense	0.001	0	0	0	0.0006	0	0.0028	0	0.003	0	0	0.0011	0.0012	0	0.0024	0.0012	0.0022	0.0029	0.0011
Frondihabitans sucicola	0.0023	0	0	0.0031	0.0004	0	0.0037	0.0007	0	0	0.0003	0	0	0.001	0	0.0024	0.0022	0.001	0.0009
Nocardioides halotolerans	0	0	0	0	0.0006	0	0	0	0	0	0	0	0	0.0046	0	0.0041	0.0066	0.0003	0.001
Mycolicibacterium hodleri	0	0.0002	0	0	0.0005	0	0.0022	0	0	0.0023	0	0	0	0	0	0.0035	0.0038	0.0036	0.0008
Rhizobium soli	0	0	0.0024	0.0102	0.0032	0	0	0	0	0	0	0	0	0	0	0	0	0	0.0008
Rhodanobacter koreensis	0.0156	0	0	0	0	0	0	0	0	0	0	0	0	0	0	0	0	0	0.0007
Pseudomonas psychrotolerans	0	0	0	0.0155	0	0	0	0	0	0	0	0	0	0	0	0	0	0	0.0007
Williamsia faeni-limnetica	0	0	0.0006	0	0	0	0	0	0	0	0	0	0	0	0	0.0031	0.0112	0	0.0007
Streptococcus	0	0	0.0127	0	0	0	0	0.0001	0	0	0	0	0.0009	0	0	0	0.0006	0	0.0007
Brevundimonas staleyi	0	0	0	0.0132	0.0002	0	0	0	0	0	0	0	0.001	0	0	0	0	0	0.0007
Streptomyces yanglinensis	0	0	0	0	0	0	0	0	0	0	0	0	0	0	0	0	0	0.0136	0.0006
Hymenobacter metalli	0	0	0	0	0	0	0	0	0	0	0	0	0.0007	0	0	0.0007	0.011	0.0006	0.0007
Pseudomonas azotoformans-fluorescens-synxantha	0	0	0	0	0	0	0	0	0	0.013	0	0	0	0	0	0	0	0	0.0006
Nubsella sp19119	0	0	0	0.0129	0	0	0	0	0	0	0	0	0	0	0	0	0	0	0.0006
Pseudonocardia sediminis	0	0	0	0	0	0	0	0	0	0	0	0	0	0	0	0.0122	0	0	0.0006
Streptomyces ferralitis-mucoflavus	0.0008	0	0	0	0	0	0	0	0	0	0	0	0	0.0114	0	0	0	0	0.0011
Aquincola sp48835	0	0	0	0	0	0	0.0008	0	0	0	0	0.0007	0	0	0.0105	0	0	0	0.0011
Microbacterium	0	0.0002	0	0	0.0003	0	0	0	0	0	0	0	0	0.0109	0	0	0	0	0.0011
Dyella koreensis	0	0	0	0	0	0	0	0	0	0	0	0	0.0109	0	0	0	0	0	0.001
Rothia mucilaginosa	0	0	0.0102	0	0	0	0	0	0.0007	0	0	0	0	0	0	0	0	0	0.0005
Flavobacterium frigidarium	0	0	0	0	0	0	0	0	0	0	0	0	0.0103	0	0	0	0	0	0.001
Streptococcus infantis-sanguinis	0	0	0.0103	0	0	0	0	0	0	0	0	0	0	0	0	0	0	0	0.0005
Wolbachia sp46599	0	0	0	0	0	0	0	0	0	0	0.0038	0	0	0	0	0	0	0.0021	0.0003

## Sheet: Table S4
Table S4: Results of the co-occurrence analysis of pairs of bacterial species present in the sample of 18 ticks. Only co-occurrent species with statistical significant (p < 0.05) are shown.
Species	Prevalence	p-value	Cooccurrence (+/-)
Borrelia burgdorferi	Actinomycetospora sp.	0.02288	+
Borrelia burgdorferi	Methylobacterium adhaesivum-goesingense	0.02288	+
Borrelia burgdorferi	Methylobacterium organophilum	0.00654	+
Anaplasma phagocytophilum	Luteibacter rhizovicinus	0.01961	-
Rickettsia buchneri	Pseudomonas fluorescens-yamanorum	0.02451	-
Afipia-Bradyrhizobium	Burkholderia-Paraburkholderia terrestris	0.01144	+
Afipia-Bradyrhizobium	Caulobacter crescentus-segnis-vibrioides	0.01144	+
Bradyrhizobium sp.	Actinomycetospora sp.	0.00163	+
Bradyrhizobium sp.	Afipia-Bradyrhizobium	0.04739	+
Bradyrhizobium sp.	Amnibacterium kyonggiense	0.02941	-
Bradyrhizobium sp.	Caulobacter crescentus-segnis-vibrioides	0.00163	+
Bradyrhizobium sp.	Jatrophihabitans sp.	0.04412	+
Bradyrhizobium sp.	Methylobacterium adhaesivum-goesingense	0.00163	+
Bradyrhizobium sp.	Methylobacterium bullatum-marchantiae	0.04412	+
Bradyrhizobium sp.	Methylobacterium komagatae	0.04412	+
Bradyrhizobium sp.	Patulibacter minatonensis	0.0007	+
Bradyrhizobium sp.	Sphingomonas cynarae-roseiflava	0.04412	+
Burkholderia-Paraburkholderia phytofirmans	Curtobacterium flaccumfaciens-oceanosedimentum	0.02941	-
Burkholderia-Paraburkholderia phytofirmans	Burkholderia-Paraburkholderia terrestris	0.02288	+
Burkholderia-Paraburkholderia phytofirmans	Mycobacterium cookii-savoniae	0.00377	+
Burkholderia-Paraburkholderia phytofirmans	Mycobacterium savoniae	0.03065	+
Burkholderia-Paraburkholderia phytofirmans	Pseudomonas costantinii-fluorescens-poae	0.02288	+
Burkholderia-Paraburkholderia phytofirmans	Sphingomonas polyaromaticivorans	0.03167	+
Burkholderia-Paraburkholderia sordidicola	Burkholderia-Paraburkholderia terrestris	0.02288	+
Burkholderia-Paraburkholderia sordidicola	Luteibacter anthropi-yeojuensis	0.02288	+
Burkholderia-Paraburkholderia sordidicola	Mycobacterium savoniae	0.03065	+
Burkholderia-Paraburkholderia sordidicola	Sphingomonas polyaromaticivorans	0.03167	+
Burkholderia-Paraburkholderia terrestris	Frondihabitans sucicola	0.04412	+
Curtobacterium flaccumfaciens-oceanosedimentum	Actinomycetospora sp.	0.04412	+
Curtobacterium flaccumfaciens-oceanosedimentum	Jatrophihabitans sp.	0.04412	+
Curtobacterium flaccumfaciens-oceanosedimentum	Methylobacterium adhaesivum-goesingense	0.04412	+
Curtobacterium flaccumfaciens-oceanosedimentum	Methylobacterium adhaesivum-organophilum	0.04412	+
Curtobacterium flaccumfaciens-oceanosedimentum	Methylobacterium komagatae	0.04412	+
Curtobacterium flaccumfaciens-oceanosedimentum	Sphingomonas sp.	0.02171	+
Frondihabitans sucicola	Methylobacterium bullatum-marchantiae	0.04412	+
Frondihabitans sucicola	Sphingomonas cynarae-roseiflava	0.04412	+
Jatrophihabitans sp.	Amnibacterium kyonggiense	0.02288	+
Jatrophihabitans sp.	Frondihabitans sucicola	0.04412	+
Jatrophihabitans sp.	Mycolicibacterium hodleri	0.00163	+
Luteibacter rhizovicinus	Curtobacterium flaccumfaciens-oceanosedimentum	0.01225	-
Luteibacter rhizovicinus	Methylobacterium adhaesivum	0.04289	-
Luteibacter rhizovicinus	Mycobacterium cookii	0.01225	+
Luteibacter rhizovicinus	Mycobacterium cookii-savoniae	0.04289	+
Luteibacter rhizovicinus	Williamsia faeni-limnetica	0.01961	-
Methylobacterium sp.	Actinomycetospora sp.	0.04118	+
Methylobacterium sp.	Curtobacterium flaccumfaciens-oceanosedimentum	0.01471	+
Methylobacterium sp.	Jatrophihabitans sp.	0.04118	+
Methylobacterium adhaesivum	Actinomycetospora sp.	0.01144	+
Methylobacterium adhaesivum	Curtobacterium flaccumfaciens-oceanosedimentum	0.04739	+
Methylobacterium adhaesivum	Frondihabitans sucicola	0.04739	+
Methylobacterium adhaesivum	Methylobacterium bullatum-marchantiae	0.01144	+
Methylobacterium adhaesivum	Methylobacterium organophilum	0.00245	+
Methylobacterium adhaesivum	Nocardioides halotolerans	0.04289	+
Methylobacterium adhaesivum	Rhizobium soli	0.04289	+
Methylobacterium adhaesivum	Sphingomonas aerolata-faeni-ginsenosidivorax	0.00377	+
Methylobacterium adhaesivum	Sphingomonas cynarae-roseiflava	0.01144	+
Methylobacterium adhaesivum	Sphingomonas mali	0.01282	+
Methylobacterium adhaesivum	Sphingomonas melonis	0.04739	+
Methylobacterium adhaesivum-goesingense	Sphingomonas glacialis	0.04118	+
Methylobacterium adhaesivum-organophilum	Amnibacterium kyonggiense	0.02288	+
Methylobacterium adhaesivum-organophilum	Mycolicibacterium hodleri	0.04412	+
Methylobacterium komagatae	Mycolicibacterium hodleri	0.04412	+
Microterricola viridarii	Pseudomonas graminis	0.04118	-
Microterricola viridarii	Streptomyces sp.	0.04118	-
Mycobacterium cookii	Actinomycetospora sp.	0.00163	-
Mycobacterium cookii	Burkholderia-Paraburkholderia phytofirmans	0.02941	+
Mycobacterium cookii	Burkholderia-Paraburkholderia sordidicola	0.02941	+
Mycobacterium cookii	Curtobacterium flaccumfaciens-oceanosedimentum	0.0077	-
Mycobacterium cookii	Methylobacterium sp.	0.01471	-
Mycobacterium cookii	Methylobacterium adhaesivum	0.00245	-
Mycobacterium cookii	Methylobacterium adhaesivum-goesingense	0.00163	-
Mycobacterium cookii	Methylobacterium bullatum-marchantiae	0.04412	-
Mycobacterium cookii	Methylobacterium komagatae	0.04412	-
Mycobacterium cookii	Methylobacterium organophilum	0.0077	-
Mycobacterium cookii	Mycobacterium savoniae	0.02941	+
Mycobacterium cookii	Nocardioides halotolerans	0.01225	-
Mycobacterium cookii	Sphingomonas aerolata-faeni-ginsenosidivorax	0.02941	-
Mycobacterium cookii	Sphingomonas cynarae-roseiflava	0.04412	-
Mycobacterium cookii	Sphingomonas sp.	0.01471	+
Mycobacterium cookii-savoniae	Actinomycetospora sp.	0.01144	-
Mycobacterium cookii-savoniae	Curtobacterium flaccumfaciens-oceanosedimentum	0.00245	-
Mycobacterium cookii-savoniae	Methylobacterium adhaesivum-goesingense	0.01144	-
Mycobacterium cookii-savoniae	Methylobacterium komagatae	0.01144	-
Mycobacterium cookii-savoniae	Methylobacterium organophilum	0.04739	-
Mycobacterium cookii-savoniae	Nocardioides halotolerans	0.04289	-
Mycobacterium cookii-savoniae	Sphingomonas sp.	0.01282	-
Mycobacterium cookii-savoniae	Sphingomonas glacialis	0.02489	-
Mycobacterium cookii-savoniae	Sphingomonas insulae-kyungheensis-sanxanigenens	0.02489	-
Mycobacterium cookii-savoniae	Sphingomonas melonis	0.04739	-
Mycobacterium cookii-savoniae	Sphingomonas polyaromaticivorans	0.02489	+
Mycobacterium savoniae	Burkholderia-Paraburkholderia terrestris	0.02288	+
Mycobacterium savoniae	Curtobacterium flaccumfaciens-oceanosedimentum	0.02941	-
Mycobacterium savoniae	Luteibacter anthropi-yeojuensis	0.02288	+
Mycobacterium savoniae	Sphingomonas polyaromaticivorans	0.03167	+
Patulibacter minatonensis	Amnibacterium kyonggiense	0.01131	-
Patulibacter minatonensis	Caulobacter crescentus-segnis-vibrioides	0.0049	+
Patulibacter minatonensis	Rhizobium soli	0.02451	+
Pseudomonas	Variovorax paradoxus	0.03167	+
Rhizobium etli-metallidurans	Tardiphaga robiniae	0.04739	+
Sphingomonas aerolata-faeni-ginsenosidivorax	Mycobacterium savoniae	0.03065	-
Sphingomonas aerolata-faeni-ginsenosidivorax	Pseudomonas costantinii-fluorescens-poae	0.02288	-
Sphingomonas alpina-echinoides-glacialis	Afipia-Bradyrhizobium	0.02489	+
Sphingomonas alpina-echinoides-glacialis	Caulobacter crescentus-segnis-vibrioides	0.04118	+
Sphingomonas alpina-echinoides-glacialis	Pseudomonas graminis	0.04118	+
Sphingomonas glacialis	Actinomycetospora sp.	0.04118	+
Sphingomonas glacialis	Methylobacterium komagatae	0.04118	+
Sphingomonas insulae-kyungheensis-sanxanigenens	Caulobacter crescentus-segnis-vibrioides	0.04118	+
Sphingomonas mali	Rhizobium soli	0.02451	+
Sphingomonas melonis	Actinomycetospora sp.	0.04412	+
Sphingomonas melonis	Jatrophihabitans sp.	0.04412	+
Sphingomonas melonis	Methylobacterium adhaesivum-goesingense	0.04412	+
Sphingomonas melonis	Methylobacterium adhaesivum-organophilum	0.04412	+
Sphingomonas melonis	Methylobacterium bullatum-marchantiae	0.00163	+
Sphingomonas melonis	Methylobacterium komagatae	0.00163	+
Sphingomonas melonis	Mycolicibacterium hippocampi-rhodesiae	0.02171	+
Sphingomonas melonis	Sphingomonas cynarae-roseiflava	0.00163	+
Sphingomonas polyaromaticivorans	Luteibacter anthropi-yeojuensis	0.0049	+
Sphingomonas polyaromaticivorans	Mycolicibacterium hippocampi-rhodesiae	0.04977	-
Sphingomonas roseiflava	Mycobacterium cookii-savoniae	0.04289	-
Sphingomonas roseiflava	Mycobacterium intermedium-saskatchewanense	0.01961	-
Sphingomonas sp.	Actinomycetospora sp.	0.04118	-
Sphingomonas sp.	Curtobacterium flaccumfaciens-oceanosedimentum	0.01471	-
Sphingomonas sp.	Luteibacter anthropi-yeojuensis	0.04118	+
Sphingomonas sp.	Methylobacterium adhaesivum	0.02489	-
Sphingomonas sp.	Methylobacterium adhaesivum-goesingense	0.04118	-
Sphingomonas sp.	Methylobacterium bullatum-marchantiae	0.04118	-
Sphingomonas sp.	Methylobacterium komagatae	0.04118	-
Sphingomonas sp.	Mycobacterium cookii-savoniae	0.02489	+
Variovorax paradoxus	Sphingomonas glacialis	0.00452	+
Williamsia maris	Actinomycetospora sp.	0.02288	+
Williamsia maris	Burkholderia-Paraburkholderia phytofirmans	0.02297	-
Williamsia maris	Curtobacterium flaccumfaciens-oceanosedimentum	0.00654	+
Williamsia maris	Methylobacterium adhaesivum	0.00905	+
Williamsia maris	Methylobacterium adhaesivum-goesingense	0.02288	+
Williamsia maris	Methylobacterium bullatum-marchantiae	0.02288	+
Williamsia maris	Methylobacterium komagatae	0.02288	+
Williamsia maris	Mycobacterium cookii	0.00654	-
Williamsia maris	Mycobacterium cookii-savoniae	0.00025	-
Williamsia maris	Mycobacterium savoniae	0.02297	-
Williamsia maris	Mycolicibacterium hippocampi-rhodesiae	0.03167	+
Williamsia maris	Sphingomonas sp.	0.03167	+
Williamsia maris	Sphingomonas aerolata-faeni-ginsenosidivorax	0.02297	+
Williamsia maris	Sphingomonas cynarae-roseiflava	0.02288	+
Williamsia maris	Sphingomonas insulae-kyungheensis-sanxanigenens	0.00761	+
Williamsia maris	Sphingomonas mali	0.03167	+
Williamsia maris	Sphingomonas melonis	0.00654	+
Williamsia maris	Sphingomonas polyaromaticivorans	0.01131	-
Williamsia maris	Sphingomonas sp.	0.00761	-
